# Supplementary material for: Optical Coherence Tomography Angiography Findings in Primary Progressive Multiple Sclerosis Patients Receiving Ocrelizumab Treatment
Source: Diagnostics (Basel). 2026 Mar 22;16(6):936. doi: 10.3390/diagnostics16060936 (PMC13025269; doi:10.3390/diagnostics16060936)
Supplement: Supplementary file 1 [file diagnostics-16-00936-s001.zip]

Archive with 1 entries (1 files):
- diagnostics-4121269-supplementary.pdf
